# Supplementary material for: Involvement of the Spinal Serotonergic System in the Analgesic Effect of [6]-Shogaol in Oxaliplatin-Induced Neuropathic Pain in Mice
Source: Pharmaceuticals (Basel). 2023 Oct 15;16(10):1465. doi: 10.3390/ph16101465 (PMC10610466; doi:10.3390/ph16101465)
Supplement: Supplementary file 1 [file pharmaceuticals-16-01465-s001.zip]

Archive with 1 entries (1 files):
- pharmaceuticals-2573785-supplementary.pdf
